# Supplementary material for: Molecular evidence of IGFBP-3 dependent and independent VD3 action and its nonlinear response on IGFBP-3 induction in prostate cancer cells
Source: BMC Cancer. 2020 Aug 24;20:802. doi: 10.1186/s12885-020-07310-5 (PMC7446217; doi:10.1186/s12885-020-07310-5)
Supplement: Supplementary file 6 — Additional file 6: Supplementary Fig. 5. Original uncropped images of western blot. [file 12885_2020_7310_MOESM6_ESM.zip]

Archive with 4 entries (4 files):
- Figure S5-4 revised 3ndR3.jpg
- Figure S5-3 revised 3ndR3.jpg
- Figure S5-2 revised 3rdR3.jpg
- Figure S5-1 revised 3rdR3.jpg
